# Supplementary material for: Modeling Brittle Fractures in Epoxy Nanocomposites Using Extended Finite Element and Cohesive Zone Surface Methods
Source: Polymers (Basel). 2021 Oct 1;13(19):3387. doi: 10.3390/polym13193387 (PMC8512390; doi:10.3390/polym13193387)
Supplement: Supplementary file 1 [file polymers-13-03387-s001.zip]

Archive with 1 entries (1 files):
- polymers-1313104-supplementary.pdf
